# Supplementary material for: Environmental stress reduces shark residency to coral reefs
Source: Commun Biol. 2024 Sep 9;7:1018. doi: 10.1038/s42003-024-06707-3 (PMC11385207; doi:10.1038/s42003-024-06707-3)
Supplement: Supplementary file 4 — Supplementary Data 1 [file 42003_2024_6707_MOESM4_ESM.xlsx]

## Sheet: Sheet1
Code	Species	Sex	TL (cm)	Tag date	First Detection	Final Detection	No. Days Detected
13573	Grey Reef Shark	F	102	2013-03-22	2013-04-02	2013-10-10	192
13574	Grey Reef Shark	F	99.5	2013-03-22	2013-04-03	2013-10-04	185
13575	Grey Reef Shark	F	94	2013-03-22	2013-04-04	2018-03-20	1812
13576	Grey Reef Shark	F	100	2013-03-22	2013-04-03	2014-12-10	617
19318	Grey Reef Shark	F	110	2013-03-22	2013-04-01	2014-07-13	469
19319	Grey Reef Shark	F	106	2013-03-22	2013-04-02	2013-10-10	192
19321	Grey Reef Shark	F	107	2013-03-22	2013-05-12	2013-06-23	43
19322	Grey Reef Shark	F	110	2013-03-22	2013-04-01	2013-06-21	82
19506	Grey Reef Shark	M	122	2018-03-18	2018-04-19	2019-03-03	319
19514	Grey Reef Shark	M	70	2018-03-14	2018-03-19	2019-08-02	502
19519	Grey Reef Shark	F	110	2018-03-19	2019-03-27	2020-01-10	290
19520	Grey Reef Shark	F	121	2018-03-19	2018-07-04	2020-01-21	567
19522	Grey Reef Shark	F	132	2019-03-15	2019-03-27	2020-03-27	367
19524	Grey Reef Shark	F	143	2016-04-16	2016-04-17	2017-12-11	604
2390	Grey Reef Shark	M	118	2016-04-16	2016-04-24	2016-09-19	149
25537	Grey Reef Shark	F	88	2014-03-20	2015-01-21	2016-07-31	558
25540	Grey Reef Shark	F	137	2014-03-22	2014-04-01	2014-04-11	11
25541	Grey Reef Shark	F	106	2014-03-22	2014-03-30	2016-09-13	899
25543	Grey Reef Shark	F	140	2014-03-22	2014-03-29	2017-03-28	1096
25546	Grey Reef Shark	M	125	2014-03-23	2014-04-15	2016-08-03	842
25549	Grey Reef Shark	M	116	2014-03-23	2014-04-30	2016-08-08	832
25552	Grey Reef Shark	F	140	2014-03-25	2014-03-27	2014-12-02	251
25553	Grey Reef Shark	M	131	2014-03-24	2014-03-26	2016-07-08	836
27583	Grey Reef Shark	F	112	2013-02-09	2013-04-01	2013-08-31	153
27585	Grey Reef Shark	F	103	2013-03-12	2013-04-01	2013-05-16	46
27586	Grey Reef Shark	M	109	2013-02-09	2013-04-01	2013-05-12	42
27592	Grey Reef Shark	M	111	2013-02-10	2013-04-01	2013-07-28	119
27593	Grey Reef Shark	F	90	2013-02-11	2013-05-12	2013-06-05	25
27594	Grey Reef Shark	M	114	2013-02-08	2013-05-02	2013-09-11	133
27595	Grey Reef Shark	F	97	2013-02-09	2013-04-02	2016-05-21	1146
27596	Grey Reef Shark	F	114	2013-02-09	2013-04-08	2014-06-01	420
27597	Grey Reef Shark	M	104	2013-02-13	2013-04-01	2013-09-21	174
27600	Grey Reef Shark	M	104	2013-02-09	2013-04-02	2013-12-16	259
27601	Grey Reef Shark	M	110	2013-02-09	2013-04-03	2013-04-08	6
27605	Grey Reef Shark	F	100	2013-03-16	2013-04-01	2014-02-12	318
27607	Grey Reef Shark	F	75	2013-02-11	2013-04-02	2013-04-26	25
27608	Grey Reef Shark	F	108	2013-02-09	2013-04-01	2013-05-06	36
27613	Grey Reef Shark	M	101	2013-02-07	2013-05-18	2013-06-26	40
27614	Grey Reef Shark	M	116	2013-02-09	2013-04-01	2013-04-27	27
27617	Grey Reef Shark	M	108	2013-02-10	2013-04-01	2013-04-12	12
27619	Grey Reef Shark	F	103	2013-02-11	2013-04-26	2013-05-25	30
27620	Grey Reef Shark	F	121	2013-03-13	2013-04-03	2013-06-18	77
27621	Grey Reef Shark	M	103	2013-02-09	2013-04-01	2013-05-12	42
27626	Grey Reef Shark	F	121	2013-03-17	2013-04-05	2013-08-10	128
27627	Grey Reef Shark	F	107	2013-02-09	2013-04-03	2013-05-09	37
27629	Grey Reef Shark	F	104	2013-03-22	2013-04-02	2013-12-10	253
27630	Grey Reef Shark	M	107	2013-02-09	2013-04-01	2013-07-22	113
27631	Grey Reef Shark	M	104	2013-03-22	2013-04-04	2013-06-22	80
27632	Grey Reef Shark	M	100	2013-02-11	2013-05-27	2013-05-27	1
28608	Grey Reef Shark	F	140	2018-03-18	2018-06-15	2020-08-30	808
28611	Grey Reef Shark	F	155	2018-03-18	2018-03-20	2019-08-18	517
28612	Grey Reef Shark	F	115	2018-03-13	2018-03-15	2020-09-30	931
28618	Grey Reef Shark	M	74	2018-03-13	2018-03-15	2020-09-30	931
28625	Grey Reef Shark	F	107	2018-03-11	2018-03-12	2020-09-30	934
28628	Grey Reef Shark	F	115	2018-03-11	2018-03-21	2020-09-29	924
28629	Grey Reef Shark	M	113	2018-03-11	2018-03-13	2019-08-04	510
28631	Grey Reef Shark	M	121	2018-03-11	2018-03-12	2020-09-30	934
28632	Grey Reef Shark	F	116	2018-03-11	2018-05-12	2019-07-19	434
28633	Grey Reef Shark	F	82	2018-03-13	2018-03-17	2020-09-23	922
28638	Grey Reef Shark	F	86	2018-03-11	2018-11-04	2020-09-04	671
28641	Grey Reef Shark	M	95	2018-03-11	2018-03-12	2020-09-30	934
28644	Grey Reef Shark	F	132	2018-03-18	2018-04-01	2018-04-17	17
28645	Grey Reef Shark	M	109	2019-03-23	2019-03-25	2020-03-12	354
28646	Grey Reef Shark	F	115	2019-03-23	2019-08-18	2020-04-14	241
28652	Grey Reef Shark	M	84	2019-03-24	2019-04-27	2019-10-09	166
28656	Grey Reef Shark	F	135	2019-03-24	2019-09-30	2019-10-13	14
28657	Grey Reef Shark	F	159	2019-03-24	2019-03-29	2019-10-28	214
28659	Grey Reef Shark	F	126	2019-03-24	2019-03-29	2019-10-21	207
28662	Grey Reef Shark	F	133	2018-03-19	2018-03-20	2019-03-01	347
28665	Grey Reef Shark	M	73	2019-03-21	2019-03-22	2020-02-22	338
28668	Grey Reef Shark	F	110	2019-03-21	2019-08-18	2020-09-26	406
28672	Grey Reef Shark	M	112	2018-03-19	2018-03-20	2019-03-20	366
28674	Grey Reef Shark	F	123	2018-03-19	2018-03-20	2019-03-20	366
28685	Grey Reef Shark	M	103	2019-03-21	2019-03-22	2020-04-09	385
54815	Grey Reef Shark	F	118	2016-04-01	2016-04-02	2018-04-08	737
54846	Grey Reef Shark	F	135	2016-04-08	2016-04-09	2019-08-18	1227
54852	Grey Reef Shark	M	114	2016-04-08	2016-04-09	2019-03-15	1071
54860	Grey Reef Shark	F	136	2016-04-07	2016-04-18	2016-04-27	10
54863	Grey Reef Shark	F	156	2016-04-08	2016-04-09	2016-04-09	1
54865	Grey Reef Shark	M	125	2016-04-08	2018-03-14	2018-04-17	35
54866	Grey Reef Shark	F	141	2016-04-08	2016-04-28	2019-10-08	1259
54868	Grey Reef Shark	M	106	2016-04-08	2018-03-22	2018-04-19	29
54877	Grey Reef Shark	F	143	2016-04-08	2016-05-18	2016-11-02	169
54882	Grey Reef Shark	M	134	2016-04-15	2016-04-20	2016-08-30	133
54883	Grey Reef Shark	F	100	2016-04-15	2016-06-12	2019-09-20	1196
54884	Grey Reef Shark	F	155	2016-04-16	2016-04-20	2016-09-01	135
54886	Grey Reef Shark	F	137	2016-04-15	2016-04-19	2018-01-11	633
54888	Grey Reef Shark	F	107	2019-03-17	2019-03-18	2020-09-30	563
54890	Grey Reef Shark	M	136	2016-04-16	2016-04-28	2018-04-23	726
54892	Grey Reef Shark	F	132	2016-04-15	2016-06-17	2017-10-27	498
54895	Grey Reef Shark	M	106	2016-04-15	2016-04-17	2019-09-20	1252
54896	Grey Reef Shark	F	157	2016-04-15	2016-08-21	2019-07-01	1045
54897	Grey Reef Shark	M	84	2019-03-16	2019-03-21	2020-09-24	554
54901	Grey Reef Shark	F	152	2016-04-14	2016-05-17	2019-05-07	1086
54904	Grey Reef Shark	F	122	2016-04-14	2016-04-18	2020-01-20	1373
54914	Grey Reef Shark	F	117	2016-04-16	2016-04-25	2019-03-15	1055
54919	Grey Reef Shark	F	118	2018-03-14	2018-03-15	2019-11-01	597
54920	Grey Reef Shark	M	138	2018-03-18	2018-04-05	2019-12-24	629
54922	Grey Reef Shark	F	132	2018-03-14	2018-03-24	2019-10-19	575
54925	Grey Reef Shark	F	135	2018-03-14	2018-03-15	2019-11-02	598
54931	Grey Reef Shark	M	121	2016-04-15	2016-04-18	2019-11-01	1293
54932	Grey Reef Shark	M	135	2018-03-14	2018-03-17	2019-11-02	596
54938	Grey Reef Shark	F	148	2018-03-14	2018-03-26	2019-10-31	585
54951	Grey Reef Shark	M	93	2019-03-16	2019-03-18	2020-09-30	563
54952	Grey Reef Shark	F	146	2016-03-23	2016-03-24	2020-02-09	1418
54954	Grey Reef Shark	F	145	2016-03-24	2016-04-06	2020-03-27	1452
54955	Grey Reef Shark	F	142	2016-03-23	2016-03-28	2020-02-29	1434
54958	Grey Reef Shark	F	138	2016-03-23	2016-04-07	2020-03-19	1443
54959	Grey Reef Shark	F	104	2016-03-23	2016-03-28	2016-09-29	186
54962	Grey Reef Shark	F	117	2016-03-24	2016-03-25	2020-03-27	1464
59950	Grey Reef Shark	F	110	2015-03-22	2015-03-26	2016-04-11	383
59953	Grey Reef Shark	M	110	2015-03-22	2016-03-12	2017-05-12	427
59955	Grey Reef Shark	M	131	2015-03-22	2015-05-03	2015-05-20	18
59957	Grey Reef Shark	F	133	2015-03-21	2015-04-06	2018-10-09	1283
59958	Grey Reef Shark	F	141	2015-03-21	2015-03-24	2019-09-23	1645
59959	Grey Reef Shark	F	133	2015-03-21	2015-05-01	2017-11-18	933
59960	Grey Reef Shark	F	150	2015-03-21	2015-06-17	2015-10-03	109
59961	Grey Reef Shark	F	145	2015-03-21	2015-04-08	2018-09-19	1261
59962	Grey Reef Shark	F	136	2015-03-21	2015-04-09	2020-03-13	1801
59964	Grey Reef Shark	F	112	2015-03-19	2015-03-20	2017-11-01	958
59966	Grey Reef Shark	F	139	2019-03-15	2019-03-16	2020-05-16	428
59988	Grey Reef Shark	F	112	2015-03-27	2015-04-10	2019-08-18	1592
